# Supplementary material for: The Structural Imbalance and Trajectory of Chinese National Policies on Medical–Preventive Integration: A Three-Dimensional Analysis of Policy Instruments (2015–2025)
Source: Healthcare (Basel). 2026 May 17;14(10):1372. doi: 10.3390/healthcare14101372 (PMC13205401; doi:10.3390/healthcare14101372)
Supplement: Supplementary file 1 [file healthcare-14-01372-s001.zip]

Archive with 1 entries (1 files):
- healthcare-4201381-supplementary.pdf
